# Supplementary material for: Discontinuation of BRAF/MEK-Directed Targeted Therapy after Complete Remission of Metastatic Melanoma—A Retrospective Multicenter ADOReg Study
Source: Cancers (Basel). 2021 May 12;13(10):2312. doi: 10.3390/cancers13102312 (PMC8151093; doi:10.3390/cancers13102312)
Supplement: Supplementary file 1 [file cancers-13-02312-s001.zip]

Archive with 1 entries (1 files):
- cancers-1206992-supplementary.pdf
